# Supplementary material for: Mitochondrial Genomic Characteristics and Maternal Genetic Differentiation of Different Geographical Populations of Saiga tatarica in Kazakhstan
Source: Animals (Basel). 2026 Jul 21;16(14):2256. doi: 10.3390/ani16142256 (PMC13405350; doi:10.3390/ani16142256)
Supplement: Supplementary file 1 [file animals-16-02256-s001.zip]

Archive with 1 entries (1 files):
- animals-4423826-supplementary.pdf
